# Supplementary material for: Genes Related to Fatty Acid β-Oxidation Play a Role in the Functional Decline of the Drosophila Brain with Age
Source: PLoS One. 2016 Aug 12;11(8):e0161143. doi: 10.1371/journal.pone.0161143 (PMC4982618; doi:10.1371/journal.pone.0161143)
Supplement: S1 Table — In vivo fly RNAi screen of approximately 260 transgenic RNAi lines resorting to neuronal specific driver nSyb-GAL4. Age-matched control flies and RNAi expressing flies were tested at 5W of age and their performance scored and compared to control performance. (XLS) [file pone.0161143.s009.xls]

## Sheet: LIST
stock	stock	CG	source	avg 5w perf	5w perf	5w perf	5w perf	5w perf	5w perf					SD
4	B3	10553R-1	up in Girargot Hd40	85	j2 7,5 112%	j26 4,7 58%
4	B4	10680R-1	up in Girargot Hd40	94	j2 7,9 118%	j26 5,8 70%
4	B5	10688R-1	up in Girargot Hd40	106.5	j2 8,1 121%	j25 7,9 92%				121	92	20.5061
4	B6	10799R-2	up in Girargot Hd40	105.5	j2 8,2 123%	j26 7,2 88%				123	88	24.7487
4	B7	10814R-2	up in Girargot Hd40	123.833	j4 9,4 132%	j12 7,4 119%	j17 7,1 112%	j20 8,2 125%	j21 8,3 138%	j29 11,0 117%	b1 to b6	132	119	112	125	138	117	9.78604
4	B8	1092R-1	up in Girargot Hd40	84	j4 6,0 84%
4	B10	11395R-2	up in Girargot Hd40	109.5	j3 8,9 139%	j11 3,9 80%				139	80	41.7193
4	C1	11426R-1	up in Girargot Hd40	103	j2 7,5 112%	j26 7,7 94%
4	C2	11841R-1	up in Girargot Hd40	96	j2 8,4 125%	j25 5,8 67%
4	C3	11842R-1	up in Girargot Hd40	110	j4 7,9 110%
4	C5	12012R-1	up in Girargot Hd40	106	j4 7,6 106%
4	C7	12652R-2	up in Girargot Hd40	38	j4 2,7 38%
4	C8	12868R-4	up in Girargot Hd40	110.5	j2 7,7 115%	j4 7,6 106%				115	106	6.36396
4	C9	13283R-4	up in Girargot Hd40	72	j27 6,1 72%
4	C10	13422R-3	up in Girargot Hd40	91	j27 7,7 91%
4	D1	13795R-1	up in Girargot Hd40	96.5	j2 7,8 116%	j29 7,2 77%
4	D2	13941R-1	up in Girargot Hd40	106	j2 7,5 112%	j26 8,2 100%				112	100	8.48528
4	D4	1468R-2	up in Girargot Hd40	89	j4 8,4 117%	j26 5,0 61%
4	D5	14762R-2	up in Girargot Hd40	95.5	j2 7,5 112%	j26 6,5 79%
4	D8	15784R-4	up in Girargot Hd40	110	j4 7,8 110%
4	D9	1583R-1	up in Girargot Hd40	98.25	j3 8,2 128%	j11 3,5 70%	j12 7,4 119%	j29 7,1 76%
4	D10	1667R-1	up in Girargot Hd40	71	j3 4,6 71%
4	E1	16743R-1	up in Girargot Hd40	92	j27 7,7 92%
4	E2	16876R-2	up in Girargot Hd40	104	j2 7,1 107%	j26 8,3 101%
4	E3	17100R-3	up in Girargot Hd40	89	j2 6,0 89%
4	E4	17244R-3	up in Girargot Hd40	70	j3 4,5 70%
4	E5	17271R-1	up in Girargot Hd40	105	j2 7,8 116%	j25 8,2 94%
4	E6	17807R-3	up in Girargot Hd40	105.8	j4 10,1 141%	j10 4,6 73%	j11 5,9 116%	j21 6,6 111%	j29 8,3 88%	141	73	116	111	88	26.2812
4	E8	18473R-4	up in Girargot Hd40	101.5	j3 7,4 116%	j25 7,3 87%
4	E9	18547R-2	up in Girargot Hd40	118.2	j2 8,7 130%	j4 7,6 106%	j11 7,2 157%	j21 6,7 111%	j29 8,2 87%	130	106	157	111	87	26.5462
4	E10	2056R-2	up in Girargot Hd40	102	j27 8,6 102%
4	F1	2254R-2	up in Girargot Hd40	93	j4 8,8 123%	j10 4,1 65%	j26 7,5 91%
4	F4	3036R-1	up in Girargot Hd40	112.5	j3 8,3 129%	j25 8,3 96%				129	96	23.3345
4	F5	31093R-3	up in Girargot Hd40	113.5	j2 7,8 116%	j25 9,6 111%				116	111	3.53553
4	F7	3246R-1	up in Girargot Hd40	95	j2 7,4 110%	j25 6,9 80%
4	F8	3534R-1	up in Girargot Hd40	54	j27 4,5 54%
4	F9	3590R-2	up in Girargot Hd40	92	j3 5,9 92%
4	F10	3597R-1	up in Girargot Hd40	89	j2 6,0 89%
4	G1	3829R-1	up in Girargot Hd40	90	j3 5,7 90%
4	G2	4306R-1	up in Girargot Hd40	95	j27 8,0 95%
4	G3	4335R-3	up in Girargot Hd40	85	j1 4,7	j2 6,8 102%	j5 4,7	j21 4,1 68%
4	G4	4408R-1	up in Girargot Hd40	83	j27 7,0 83%
4	G5	4594R-3	up in Girargot Hd40	92	j27 7,8 92%
4	G6	4721R-1	up in Girargot Hd40	92	j4 6,6 92%
4	G7	4723R-3	up in Girargot Hd40	73	j3 4,6 73%
4	G9	5059R-1	up in Girargot Hd40	95	j27 8,0 95%
4	G10	5126R-1	up in Girargot Hd40	61	j4 4,4 61%
4	H1	5295R-1	up in Girargot Hd40	91	j2 6,1 91%
4	H2	5390R-1	up in Girargot Hd40	110	j27 9,3 110%
4	H3	5867R-2	up in Girargot Hd40	97	j3 8,0 126%	j26 5,6 68%
4	H4	5885R-2	up in Girargot Hd40	96.5	j27 9,7 114%	j32 6,1 79%
4	H5	5895R-3	up in Girargot Hd40	79	j27 6,7 79%
4	H6	5955R-3	up in Girargot Hd40	75	j27 6,4 75%
4	H7	5958R-1	up in Girargot Hd40	99	j3 6,4 99%
4	H8	5966R-2	up in Girargot Hd40	35	j27 3,0 35%
4	I1	6287R-3	up in Girargot Hd40	107.5	j27 10,1 120%	j32 7,4 95%				120	95	17.6777
4	I2	6310R-3	up in Girargot Hd40	99	j4 7,1 99%
4	I3	6357R-1	up in Girargot Hd40	99	j4 8,2 114%	j26 6,9 84%		Cathepsin S is best human BLAST, but human Cathepsin S has Cp1 as fly homologue
4	I4	6429R-1	up in Girargot Hd40	95	j4 6,8 95%
4	I5	6687R-1	up in Girargot Hd40	98.3333	j2 7,2 108%	j4 7,8 109%	j32 6,0 78%
4	I7	6910R-3	up in Girargot Hd40	53	j3 3,4 53%
4	I8	6926R-2	up in Girargot Hd40	102	j4 7,3 102%	j5 2,2
4	I9	7016R-2	up in Girargot Hd40	24	j3 1,6 24%
4	I10	7227R-2	up in Girargot Hd40	101	j3 6,5 101%
4	J1	7338R-1	up in Girargot Hd40	109.667	j3 7,2 112%	j25 9,6 111%	j29 9,88 106%			112	111	106	3.21455
4	J2	7380R-1	up in Girargot Hd40	88	j27 7,4 88%
4	J3	7523R-1	up in Girargot Hd40	106	j4 7,6 106%
4	J5	7900R-2	up in Girargot Hd40	97	j27 8,2 97%
4	J7	8147R-1	up in Girargot Hd40	65	j27 5,5 65%
4	J8	8199R-4	up in Girargot Hd40	85	j1 2,1 85%
4	J10	8249R-2	up in Girargot Hd40	80	j27 6,7 80%
5	A1	8286R-3	up in Girargot Hd40	90	j28 7,1 90%
5	A2	8507R-3	up in Girargot Hd40	43	j1 1,1 43%
5	A3	8913R-2	up in Girargot Hd40	71	j28 5,6 71%
5	A5	9377R-1	up in Girargot Hd40	87	j3 5,6 87%
5	A6	9498R-1	up in Girargot Hd40	95	j28 7,5 95%
5	A7	9511R-2	up in Girargot Hd40	81	j28 6,4 81%
5	A8	9512R-3	up in Girargot Hd40	117.333	j5 7,0	j11 6,5 155%	j12 7,2 116%	j21 4,8 81%	155	116	81	24.7487
5	A9	9547R-1	up in Girargot Hd40	99.5	j5 5,6	j11 3,6 90%	j12 6,8 109%
5	A10	9622R-2	up in Girargot Hd40	102	j28 8,0 102%
5	B1	9631R-2	up in Girargot Hd40	86	j3 5,5 86%
5	B2	9645R-1	up in Girargot Hd40	87	j28 86,9 87%
5	B3	9649R-1	up in Girargot Hd40	87	j1 2,2 87%
5	B4	9689R-3	up in Girargot Hd40	95	j28 7,5 95%
5	B5	9796R-3	up in Girargot Hd40	86.5	j5 6,3	j11 4,2 84%	j12 5,5 89%
5	B6	9837R-1	up in Girargot Hd40	94	j26 7,4 94%
5	B7	9989R-2	up in Girargot Hd40	69	j3 4,4 69%
7	A1	10142R-2	up in Girargot Hd40	69	j8 5,5 69%
7	A2	10199R-1	up in Girargot Hd40	80	j9 6,5 80%
7	A3	10248R-1	up in Girargot Hd40	71	j28 5,6 71%
7	A4	10377R-7	up in Girargot Hd40	70	j24 5,6 70%
7	A5	10593R-1	up in Girargot Hd40	99	j10 6,3 99%
7	A6	10611R-3	up in Girargot Hd40	88	j8 6,8 86%	j18 5,7 90%
7	A7	1089R-2	up in Girargot Hd40	93	j10 5,9 93%
7	A8	1106R-1	up in Girargot Hd40	68	j8 5,4 68%
7	A9	11124R-2	up in Girargot Hd40	40	j8 3,2 40%
7	A10	11255R-3	up in Girargot Hd40	74	j10 4,7 74%
7	B1	11331R-1	up in Girargot Hd40	84	j28 6,6 84%
7	B2	11654R-1	up in Girargot Hd40	57	j8 4,5 57%
7	B3	11765R-1	up in Girargot Hd40	62.6667	j10 7,9 125%	j21 1,4 23%	j26 3,3 40%
7	B5	11804R-1	up in Girargot Hd40	85	j28 6,7 85%
7	B6	11992R-1	up in Girargot Hd40	86	j24 6,9 86%
7	B7	12132R-1	up in Girargot Hd40	95	j10 5,9 95%
7	B8	12840R-1	up in Girargot Hd40	94	j9 7,6 94%
7	B9	13279R-2	up in Girargot Hd40	95.6667	j9 8,7 107%	j11 4,3 86%	j12 5,9 94%
7	B10	14032R-1	up in Girargot Hd40	76	j28 6,0 76%
7	C1	14745R-1	up in Girargot Hd40	31	j10 1,9 31%
7	C2	15293R-3	up in Girargot Hd40	84	j28 6,6 84%
7	C3	15347R-1	up in Girargot Hd40	97	j9 7,8 97%
7	C4	1540R-2	up in Girargot Hd40	78	j9 6,3 78%
7	C5	16740R-4	up in Girargot Hd40	63	j10 4,0 63%
7	C6	16882R-1	up in Girargot Hd40	90	j9 8,4 104%	j10 4,8 76%
7	C7	1725R-2	up in Girargot Hd40	75	j28 5,9 75%
7	C8	17342R-2	up in Girargot Hd40	78	j8 6,2 78%
7	C10	17530R-1	up in Girargot Hd40	98.5	j10 6,7 105%	j25 8,0 92%
7	D1	17725R-2	up in Girargot Hd40	41	j8 3,2 41%
7	D2	17894R-3	up in Girargot Hd40	57	j8 4,5 57%
7	D4	18466R-2	up in Girargot Hd40	43	j9 3,5 43%
7	D6	2060R-3	up in Girargot Hd40	98.5	j9 8,1 100%	j25 8,4 97%
7	D7	2118R-1	up in Girargot Hd40	86	j28 6,8 86%
7	D8	2143R-3	up in Girargot Hd40	78	j24 6,3 78%
7	D9	2155R-1	up in Girargot Hd40	109	j9 7,8 97%	j10 8,1 127%	j12 6,9 111%	j21 7,2 120%	j29 8,2 88%	j31 9,2 111%	97	127	111	120	88	111	14.4083
7	E1	2718R-3	up in Girargot Hd40	66	j28 5,2 66%
7	E2	2892R-2	up in Girargot Hd40	77	j10 4,9 77%
7	E3	2928R-1	up in Girargot Hd40	77	j9 6,2 77%
7	E4	3164R-1	up in Girargot Hd40	96	j9 7,8 96%
7	E5	32190R-3	up in Girargot Hd40	14	j8 1,1 14%
7	E6	3265R-1	up in Girargot Hd40	87	j9 8,0 98%	j25 6,6 76%
7	E7	3656R-3	up in Girargot Hd40	83	j24 6,7 83%
7	E8	3672R-1	up in Girargot Hd40	85.5	j8 7,6 96%	j25 6,5 75%
7	E9	3705R-1	up in Girargot Hd40	69	j10 4,4 69%
7	F1	4120R-1	up in Girargot Hd40	98	j10 7,8 123%	j12 4,6 73%
7	F2	4181R-1	up in Girargot Hd40	90	j24 7,2 90%
7	F3	4335R-4	up in Girargot Hd41	75.3333	j9 8,7 107%	j12 5,5 89%	j21 1,8 30%
7	F4	4475R-1	up in Girargot Hd40	84	j8 6,6 84%
7	F5	4501R-6	up in Girargot Hd40	87	j24 7,0 87%
7	F6	4559R-2	up in Girargot Hd40	105.4	j9 8,5 105%	j11 5,3 109%	j12 7,0 112%	j21 6,9 116%	j29 8,0 85%	105	109	112	116	85	12.0955
7	F10	4725R-3	up in Girargot Hd40	40	j24 3,2 40%
7	G1	4779R-1	up in Girargot Hd40	36	j10 2,3 36%
7	G2	5008R-2	up in Girargot Hd40	70	j28 5,5 70%
7	G3	5080R-1	up in Girargot Hd40	23	j10 1,5 23%
7	G4	5216R-1	up in Girargot Hd40	64	j24 5,1 64%
7	G5	5216R-2	up in Girargot Hd40	89	j28 7,0 89%
7	G6	5288R-2	up in Girargot Hd40	76	j24 6,1 76%
7	G7	5413R-2	up in Girargot Hd40	19	j9 1,6 19%
7	G9	6188R-3	up in Girargot Hd40	23	j10 1,5 23%
7	G10	6281R-2	up in Girargot Hd40	21	j10 1,3 21%
7	H1	6378R-1	up in Girargot Hd40	10	j9 0,8 10%
7	H2	6415R-2	up in Girargot Hd40	83	j28 6,5 83%
7	H4	6767R-1	up in Girargot Hd40	85	j24 6,8 85%
7	H5	6917R-2	up in Girargot Hd40	84	j24 6,8 84%
7	H6	6953R-2	up in Girargot Hd40	62	j8 4,9 62%
7	H7	7021R-2	up in Girargot Hd40	98	j10 6,2 98%
7	H8	7033R-1	up in Girargot Hd40	8	j8 0,6 8%
7	H9	7300R-1	up in Girargot Hd40	18	j8 1,4 18%
7	H10	7399R-1	up in Girargot Hd40	94	j24 7,6 94%
7	I1	7780R-3	up in Girargot Hd40	13	j7	j9 1,0 13%
7	I2	8261R-2	up in Girargot Hd40	90	j9 7,3 90%
7	I3	8453R-1	up in Girargot Hd40	42	j9 3,4 42%
7	I4	8588R-1	up in Girargot Hd40	103	j22 6,3 103%
7	I5	8745R-3	up in Girargot Hd40	86	j24 7,0 86%
7	I6	8989R-2	up in Girargot Hd40	85	j9 8,0 99%	j26 5,8 71%
7	I7	9127R-2	up in Girargot Hd40	22	j8 1,7 22%
7	I8	9238R-2	up in Girargot Hd40	48	j8 3,8 48%
7	I9	9280R-3	up in Girargot Hd40	55	4,5 55%
8	G9	10424R-1	up in Girargot Hd40	63	j16 5,1 63%
8	H2	10620R-3	up in Girargot Hd40	64	j17 4,1 64%
8	H6	10997R-1	up in Girargot Hd40	64	j22 3,9 64%
9	H8
8	H9	1124R-2	up in Girargot Hd40	28	j17 2,1 32%	j19 1,5 24%
8	I1	11312R-1	up in Girargot Hd40	97	j22 5,9 97%
8	I2	11314R-1	up in Girargot Hd40	54	j14 4,4 54%
8	I5	11527R-2	up in Girargot Hd40	101	j28 7,9 101%
8	I6	11860R-1	up in Girargot Hd40	77	j24 6,2 77%
8	I8	12070R-3	up in Girargot Hd40	99	j18 8,3 131%	j26 6,7 82%	j29 7,8 84%
8	I10	12171R-3	up in Girargot Hd40	30	j22 1,8 30%
8	J4	12652R-2	up in Girargot Hd40	75	j17 4,7 75%
8	J6	13025R-2	up in Girargot Hd40	70	j14 5,8 70%
8	J7	13283R-2	up in Girargot Hd40	132	j22 8,1 132%
8	J8	13848R-4	up in Girargot Hd40	101	j28 8,0 101%
8	J9	14027R-1	up in Girargot Hd40	16	j161,3 16%
8	J10	14107R-1	up in Girargot Hd40	86	j15 7,2 86%
9	A1	14121R-2	up in Girargot Hd40	50	j13 3,1 50%
9	A2	1416R-3 ,	up in Girargot Hd40	73	j22 4,5 73%
9	A3	14400R-2 ,	up in Girargot Hd40	91	j22 5,6 91%
9	A5	14527R-3 ,	up in Girargot Hd40	64	j13 4,0 64%	j17 4,0 64%
9	A6	14577R-R2	up in Girargot Hd40	80	j15 6,7 80%
9	A7	14704R-2	up in Girargot Hd40	84	j14 6,9 84%
9	A9	14935R-2 ,	up in Girargot Hd40	76	j14 6,2 76%
9	B1	15096R-1	up in Girargot Hd40	98	j15 8,3 98%	j26 8,1 98%
9	B3	15552R-2	up in Girargot Hd40	69	j18 4,4 69%
9	B4	15925R-1	up in Girargot Hd40	87	j17 6,5 102%	j25 6,2 72%
9	B6	1703R-1	up in Girargot Hd40	79	j14 6,5 79%
9	B8	17246R-2	up in Girargot Hd40	81	j15 6,8 81%
9	B9	17333R-3 ,	up in Girargot Hd40	89	j15 7,5 89%
9	C2	1780R-4 ,	up in Girargot Hd40	85	j22 5,2 85%
9	C3	17836R-2	up in Girargot Hd40	59	j16 4,8 59%
9	C4	18372R-1 ,	up in Girargot Hd40	95	j14 8,0 97%	j25 8,0 93%
9	C5	18578R-1 ,	up in Girargot Hd40	67	j14 5,5 67%
9	C6	1889R-1 ,	up in Girargot Hd40	60	j15 5,1 60%
9	C7	1897R-1 ,	up in Girargot Hd40	42	j19 2,7 42%
9	C10	2143R-1 ,	up in Girargot Hd40	45	j18 2,8 45%
9	D1	2194R-1	up in Girargot Hd40	85	j14 7,0 85%
9	D2	2233R-1 ,	up in Girargot Hd40	103	j22 6,3 103%
9	D4	2827R-3 ,	up in Girargot Hd40	78	j15 6,6 78%
9	D5	2892R-2 ,	up in Girargot Hd41	56	j15 4,7 56%
9	D7	3050R-2 ,	up in Girargot Hd40	59	j15 4,9 59%
9	D9	3066R-1 ,	up in Girargot Hd40	66	j28 5,2 66%
9	E2	31655R-1	up in Girargot Hd40	102	j18 6,5 103%	j25 9,5 109%	j29 8,8 94%
9	E3	31732R-3 ,	up in Girargot Hd40	85	j14 7,0 85%
9	E4	32049R-1 ,	up in Girargot Hd40	47	j24 3,8 47%
9	E8	3376R-3	up in Girargot Hd40	110.25	j19 8,3 128%	j26 9,0 110%	j29 9,6 102%	j33 10,1 101%	128	110	102	101	4.93288
9	E9	3424R-1 ,	up in Girargot Hd40	55	j15 4,6 55%
9	E10	3460R-3 ,	up in Girargot Hd40	71.5	j13 2,9 47%	j17 6,1 96%
9	F3	3767R-1 ,	up in Girargot Hd40	91	j14 7,5 91%
9	F4	3775R-1	up in Girargot Hd40	44	j17 2,8 44%
9	F5	3903R-3 ,	up in Girargot Hd40	104	j22 6,3 104%
9	F6	3943R-1 ,	up in Girargot Hd40	48	j22 2,9 48%
9	F7	3949R-1	up in Girargot Hd40	57	j19 3,7 57%
9	F8	3979R-3 ,	up in Girargot Hd40	53	j16 4,3 53%
9	G2	4337R-1 ,	up in Girargot Hd40	77	j14 6,3 77%
9	G4	4533R-2 ,	up in Girargot Hd40	70	j22 4,3 70%
9	G5	4572R-2 ,	up in Girargot Hd40	52	j16 4,3 52%
9	G7	4680R-3 ,	up in Girargot Hd40	89	j14 7,3 89%
9	G8	4715R-3 ,	up in Girargot Hd40	53	j15 4,5 53%
9	H7	5475R-2	up in Girargot Hd40	52	j19 3,3 52%
9	H8	5646R-1 ,	up in Girargot Hd40	75	j14 6,1 75%
9	H9	5730R-1 ,	up in Girargot Hd40	90.5	j14 8,2 99%	j26 6,7 82%
9	H10	5808R-1	up in Girargot Hd40	48	j16 3,9 48%
9	I1	5854R-2	up in Girargot Hd40	73	j15 6,2 73%
9	I3	6084R-1 ,	up in Girargot Hd40	81	j22 4,9 81%
9	I5	6124R-2 ,	up in Girargot Hd40	78	j19 5,0 78%
9	I7	6178R-3	up in Girargot Hd40	70	j18 4,4 70%
9	I8	6181R-3 ,	up in Girargot Hd40	93	j18 5,9 93%
9	J2	6382R-2 ,	up in Girargot Hd40	56	j15 4,7 56%
9	J4	6489R-3 ,	up in Girargot Hd40	110	j22 6,7 110%
9	J7	6675R-6	up in Girargot Hd40	87	j24 7,0 87%
9	J8	6677R-3 ,	up in Girargot Hd40	106	j22 6,5 106%
9	J9	6705R-1	up in Girargot Hd40	76	j18 4,8 76%
10	A1	6926R-2 ,	up in Girargot Hd40	99	j18 6,3 99%
10	A2	7033R-1	up in Girargot Hd40	95	j18 6,0 95%
10	A5	7571R-1	up in Girargot Hd40	56	j15 4,7 56%
10	A6	7583R-1	up in Girargot Hd40	72	j13 5,2 84%	j17 3,8 60%
10	A7	7629R-2 ,	up in Girargot Hd40	76	j18 4,8 76%
10	A8	7635R-1 ,	up in Girargot Hd40	59	j15 4,9 59%
10	A9	7642R-1 ,	up in Girargot Hd40	39	j14 3,2 39%
10	A10	7758R-1 ,	up in Girargot Hd40	54	j18 3,4 54%
10	B1	7777R-3	up in Girargot Hd40	100	j19 6,4 100%
10	B2	7845R-3	up in Girargot Hd40	57	j19 3,7 57%
10	B4	8010R-3	up in Girargot Hd40	53	j16 4,3 53%
10	B7	8430R-1	up in Girargot Hd40	30	j16 2,5 30%
10	B8	8439R-1 ,	up in Girargot Hd40	103	j19 6,7 103%
10	B9	8468R-3	up in Girargot Hd40	124.75	j17 8,9 140%	j21 9,1 153%	j25 8,7 101%	j29 9,8 105%		140	153	101	105	25.7213
10	B10	8552R-1	up in Girargot Hd40	70	j16 5,7 70%
10	C7	9396R-2 ,	up in Girargot Hd40	84	j13 5,3 84%
10	C8	9415R-3 ,	up in Girargot Hd40	59	j16 4,8 59%
10	C9	9446R-1 ,	up in Girargot Hd40	95	j19 6,6 103%	j26 7,2 87%
10	C10	9453R-1 ,	up in Girargot Hd40	69	j13 4,3 69%
10	D1	9621R-1	up in Girargot Hd40	85	j13 5,3 85%
10	D2	9622R-2	up in Girargot Hd40	95	j18 6,0 95%
10	D5	9847R-2	up in Girargot Hd40	41	j15 3,5 41%

## Sheet: RANKING
% of ctrl	rank	stock	CG	ortho
8	1	7H8	7033R-1	chaperonin containing TCP1, subunit 2 (beta)
10	2	7H1	6378R-1	SPARC-like 1 (hevin)
13	3	7I1	7780R-3	DNAse II
14	4	7E5	32190R-3	NUCB1
16	5	8J9	14027R-1	Turandot M	stress/immune response
18	6	7H9	7300R-1	??
19	7	7G7	5413R-2	CREG 1	E2F inh
21	8	7G10	6281R-2	TIMP
22	9	7I7	9127R-2	adenosine 2
23	10	7G3	5080R-1	??
23	11	7G9	6188R-3	glycine N-methyltransferase
24	12	4I9	7016R-2	??
28	13	8H9	1124R-2	??
30	14	8I10	12171R-3	dehydrogenase
30	15	10B7	8430R-1	Glutamate oxaloacetate transaminase 1
31	16	7C1	14745R-1	PGRP-SC2
35	17	4H8	5966R-2	triglyceride lipase
36	18	7G1	4779R-1	homogentisate 1,2-dioxygenase
38	19	4C7	12652R-2	oxred
39	20	10A9	7642R-1 ,	rosy
40	21	7A9	11124R-2	sPLA2
40	22	7F10	4725R-3	endopept
41	23	7D1	17725R-2	Phosphoenolpyruvate carboxykinase	gluconeo
41	24	10D5	9847R-2	Fkbp13
42	25	7I3	8453R-1	Cyp6g1
42	26	9C7	1897R-1 ,	Drop
43	27	5A2	8507R-3	LRP assoc protein
43	28	7D4	18466R-2	Nmdmc
44	29	9F4	3775R-1	peptidase
45	30	9C10	2143R-1 ,	??
47	31	9E4	32049R-1 ,	??
48	32	7I8	9238R-2	protein phosphatase 1
48	33	9F6	3943R-1 ,	kraken	serine hydrolase
48	34	9H10	5808R-1	peptidylprolyl isomerase (cyclophilin)-like 4
50	35	9A1	14121R-2	??
52	36	9G5	4572R-2 ,
52	37	9H7	5475R-2
53	38	4I7	6910R-3
53	39	9F8	3979R-3 ,
53	40	9G8	4715R-3 ,
53	41	10B4	8010R-3
54	42	4F8	3534R-1
54	43	8I2	11314R-1
54	44	10A10	7758R-1 ,
55	45	7I9	9280R-3
55	46	9E9	3424R-1 ,
56	47	9D5	2892R-2 ,
56	48	9J2	6382R-2 ,
56	49	10A5	7571R-1
57	50	7B2	11654R-1
57	51	7D2	17894R-3
57	52	9F7	3949R-1
57	53	10B2	7845R-3
59	54	9C3	17836R-2
59	55	9D7	3050R-2 ,
59	56	10A8	7635R-1 ,
59	57	10C8	9415R-3 ,
60	58	9C6	1889R-1 ,
61	59	4G10	5126R-1
62	60	7H6	6953R-2
62.6667	61	7B3	11765R-1
63	62	7C5	16740R-4
63	63	8G9	10424R-1
64	64	7G4	5216R-1
64	65	8H2	10620R-3
64	66	8H6	10997R-1
64	67	9A5	14527R-3 ,
65	68	4J7	8147R-1
66	69	7E1	2718R-3
66	70	9D9	3066R-1 ,
67	71	9C5	18578R-1 ,
68	72	7A8	1106R-1
69	73	5B7	9989R-2
69	74	7A1	10142R-2
69	75	7E9	3705R-1
69	76	9B3	15552R-2
69	77	10C10	9453R-1 ,
70	78	4E4	17244R-3
70	79	7A4	10377R-7
70	80	7G2	5008R-2
70	81	8J6	13025R-2
70	82	9G4	4533R-2 ,
70	83	9I7	6178R-3
70	84	10B10	8552R-1
71	85	4D10	1667R-1
71	86	5A3	8913R-2
71	87	7A3	10248R-1
71.5	88	9E10	3460R-3 ,
72	89	4C9	13283R-4
72	90	10A6	7583R-1
73	91	4G7	4723R-3
73	92	9A2	1416R-3 ,
73	93	9I1	5854R-2
74	94	7A10	11255R-3
75	95	4H6	5955R-3
75	96	7C7	1725R-2
75	97	8J4	12652R-2
75	98	9H8	5646R-1 ,
75.3333	99	7F3	4335R-4
76	100	7B10	14032R-1
76	101	7G6	5288R-2
76	102	9A9	14935R-2 ,
76	103	9J9	6705R-1
76	104	10A7	7629R-2 ,
77	105	7E2	2892R-2
77	106	7E3	2928R-1
77	107	8I6	11860R-1
77	108	9G2	4337R-1 ,
78	109	7C4	1540R-2
78	110	7C8	17342R-2
78	111	7D8	2143R-3
78	112	9D4	2827R-3 ,
78	113	9I5	6124R-2 ,
79	114	4H5	5895R-3
79	115	9B6	1703R-1
80	116	4J10	8249R-2
80	117	7A2	10199R-1
80	118	9A6	14577R-R2
81	119	5A7	9511R-2
81	120	9B8	17246R-2
81	121	9I3	6084R-1 ,
83	122	4G4	4408R-1
83	123	7E7	3656R-3
83	124	7H2	6415R-2
84	125	4B8	1092R-1
84	126	7B1	11331R-1
84	127	7C2	15293R-3
84	128	7F4	4475R-1
84	129	7H5	6917R-2
84	130	9A7	14704R-2
84	131	10C7	9396R-2 ,
85	132	4G3	4335R-3
85	133	4J8	8199R-4
85	134	7B5	11804R-1
85	135	7H4	6767R-1
85	136	7I6	8989R-2
85	137	9C2	1780R-4 ,
85	138	9D1	2194R-1
85	139	9E3	31732R-3 ,
85	140	4B3	10553R-1
85	141	10D1	9621R-1
85.5	142	7E8	3672R-1
86	143	5B1	9631R-2
86	144	7B6	11992R-1
86	145	7D7	2118R-1
86	146	7I5	8745R-3
86	147	8J10	14107R-1
86.5	148	5B5	9796R-3
87	149	5A5	9377R-1
87	150	5B2	9645R-1
87	151	5B3	9649R-1
87	152	7E6	3265R-1
87	153	7F5	4501R-6
87	154	9B4	15925R-1
87	155	9J7	6675R-6
88	156	4J2	7380R-1
88	157	7A6	10611R-3
89	158	4D4	1468R-2
89	159	4E3	17100R-3
89	160	4F10	3597R-1
89	161	7G5	5216R-2
89	162	9B9	17333R-3 ,
89	163	9G7	4680R-3 ,
90	164	4G1	3829R-1
90	165	5A1	8286R-3
90	166	7C6	16882R-1
90	167	7F2	4181R-1
90	168	7I2	8261R-2
90.5	169	9H9	5730R-1 ,
91	170	4C10	13422R-3
91	171	4H1	5295R-1
91	172	9A3	14400R-2 ,
91	173	9F3	3767R-1 ,
92	174	4E1	16743R-1
92	175	4F9	3590R-2
92	176	4G5	4594R-3
92	177	4G6	4721R-1
93	178	4F1	2254R-2
93	179	7A7	1089R-2
93	180	9I8	6181R-3 ,
94	181	4B4	10680R-1
94	182	5B6	9837R-1
94	183	7B8	12840R-1
94	184	7H10	7399R-1
95	185	4F7	3246R-1
95	186	4G2	4306R-1
95	187	4G9	5059R-1
95	188	4I4	6429R-1
95	189	5A6	9498R-1
95	190	5B4	9689R-3
95	191	7B7	12132R-1
95	192	9C4	18372R-1 ,
95	193	10A2	7033R-1
95	194	10C9	9446R-1 ,
95	195	10D2	9622R-2
95.5	196	4D5	14762R-2
95.6667	197	7B9	13279R-2
96	198	4C2	11841R-1
96	199	7E4	3164R-1
96.5	200	4D1	13795R-1
96.5	201	4H4	5885R-2
97	202	4H3	5867R-2
97	203	4J5	7900R-2
97	204	7C3	15347R-1
97	205	8I1	11312R-1
98	206	7F1	4120R-1
98	207	7H7	7021R-2
98	208	9B1	15096R-1
98.25	209	4D9	1583R-1
98.3333	210	4I5	6687R-1
98.5	211	7C10	17530R-1
98.5	212	7D6	2060R-3
99	213	4H7	5958R-1
99	214	4I2	6310R-3
99	215	4I3	6357R-1
99	216	7A5	10593R-1
99	217	8I8	12070R-3
99	218	10A1	6926R-2 ,
99.5	219	5A9	9547R-1
100	220	10B1	7777R-3
101	221	4I10	7227R-2
101	222	8I5	11527R-2
101	223	8J8	13848R-4
101.5	224	4E8	18473R-4
102	225	4E10	2056R-2
102	226	4I8	6926R-2
102	227	5A10	9622R-2
102	228	9E2	31655R-1
103	229	4C1	11426R-1
103	230	7I4	8588R-1
103	231	9D2	2233R-1 ,
103	232	10B8	8439R-1 ,
104	233	4E2	16876R-2
104	234	9F5	3903R-3 ,
105	235	4E5	17271R-1
105.4	236	7F6	4559R-2
105.5	237	4B6	10799R-2
105.8	238	4E6	17807R-3
106	239	4C5	12012R-1
106	240	4D2	13941R-1
106	241	4J3	7523R-1
106	242	9J8	6677R-3 ,
106.5	243	4B5	10688R-1
107.5	244	4I1	6287R-3
109	245	7D9	2155R-1
109.5	246	4B10	11395R-2
109.667	247	4J1	7338R-1
110	248	4C3	11842R-1
110	249	4D8	15784R-4
110	250	4H2	5390R-1
110	251	9J4	6489R-3 ,
110.25	252	9E8	3376R-3
110.5	253	4C8	12868R-4
112.5	254	4F4	3036R-1
113.5	255	4F5	31093R-3
117.333	256	5A8	9512R-3
118.2	257	4E9	18547R-2
123.833	258	4B7	10814R-2
124.75	259	10B9	8468R-3
132	260	8J7	13283R-2

## Sheet: top 25
%	NUMBER	STOCK	CG	sd
105.4	236	7F6	4559R-2	12.1
105.5	237	4B6	10799R-2	24.7
105.8	238	4E6	17807R-3	26.3
106	239	4C5	12012R-1
106	240	4D2	13941R-1	8.5
106	241	4J3	7523R-1
106	242	9J8	6677R-3 ,
106.5	243	4B5	10688R-1	20.5
107.5	244	4I1	6287R-3	17.7
109	245	7D9	2155R-1	14.4
109.5	246	4B10	11395R-2	41
109.667	247	4J1	7338R-1	3.2
110	248	4C3	11842R-1
110	249	4D8	15784R-4
110	250	4H2	5390R-1
110	251	9J4	6489R-3 ,
110.25	252	9E8	3376R-3	4.9
110.5	253	4C8	12868R-4	6.3
112.5	254	4F4	3036R-1	23.3
113.5	255	4F5	31093R-3	3.5
117.333	256	5A8	9512R-3	24.7
118.2	257	4E9	18547R-2	26.5
123.833	258	4B7	10814R-2	9.8
124.75	259	10B9	8468R-3	25.7
132	260	8J7	13283R-2
